# Supplementary material for: The Multi-Elemental Composition of the Aqueous Humor of Patients Undergoing Cataract Surgery, Suffering from Coexisting Diabetes, Hypertension, or Diabetic Retinopathy
Source: Int J Mol Sci. 2021 Aug 30;22(17):9413. doi: 10.3390/ijms22179413 (PMC8430749; doi:10.3390/ijms22179413)
Supplement: Supplementary file 1 [file ijms-22-09413-s001.zip]

Archive with 1 entries (1 files):
- ijms-1281342-supplementary.pdf
